# Supplementary material for: Removal of eDNA from fabrics using a novel laundry DNase revealed using high-resolution imaging
Source: Sci Rep. 2021 Nov 2;11:21542. doi: 10.1038/s41598-021-98939-0 (PMC8563969; doi:10.1038/s41598-021-98939-0)
Supplement: Supplementary file 6 — Supplementary Table 1. [file 41598_2021_98939_MOESM6_ESM.xlsx]

## Sheet: Sheet1
	Microgram of DNA obtained per gram of fabric								Microgram of DNA obtained per gram of fabric
Pillowcases	Nil		DNase I (0.5 ppm)		% Reduction			T-Shirts	Nil DNase I		DNase I (0.5 ppm)		% Reduction
Garment number	Unwashed	Washed	Unwashed	Washed	Nil	DNase I		Garment number	Unwashed	Washed	Unwashed	Washed	Nil	DNase I
1	28.8485	29.1762	33.4749	23.8468	0	28.7623		1	14.9347	12.1306	31.9736	12.6327	18.7761	60.4903
2	20.897	20.897	17.2776	14.6366	0	15.2856		2	15.8248	10.3433	27.2716	12.9463	34.6384	52.5284
3	17.6979	11.7353	18.792	9.66891	33.691	48.5476		3	10.7683	4.31887	34.6593	8.68318	59.8925	74.9471
4	20.1275	17.5668	33.0672	19.9206	12.7221	39.7572		4	13.0592	5.31869	35.4711	6.53141	59.2725	81.5867
5	14.3588	12.4006	15.005	9.68266	13.638	35.4706		5	11.5082	10.5258	33.9021	15.132	8.53659	55.3657
Average	20.3859	18.3552	23.5233	15.5511	12.0102	33.5647		Average	13.219	8.52746	34.6775	10.1155	36.2232	64.9836
				Confidence interval	12.0956	10.9447						Confidence interval	20.392	11.1111
				Standard error	6.17133	5.58415						Standard error	10.4043	5.66904
