# Supplementary material for: Removal of eDNA from fabrics using a novel laundry DNase revealed using high-resolution imaging
Source: Sci Rep. 2021 Nov 2;11:21542. doi: 10.1038/s41598-021-98939-0 (PMC8563969; doi:10.1038/s41598-021-98939-0)
Supplement: Supplementary file 7 — Supplementary Table 2. [file 41598_2021_98939_MOESM7_ESM.xlsx]

## Sheet: Sheet1
Materials / reagents	Supplier	Batch/code
Ariel 3in1 SUD original pods	Ariel - UK market	8/149/0303 EO 22:47
DNase I (E.C.3.1.21.1)	Novozymes A/S
Deoxyribonucleic acid sodium salt from herring testes	Sigma	D6898 / SLBH9189V
Deoxyribonucleic acid from Micrococcus luteus	Sigma	D8259 / 016M4142V
Soiled real items	Tensioconsult GmBH, Warwick Equest limited
Clean polyester	Warwick Equest limited	46581
CN42 Clean cotton	Centre for test materials
White knitted cotton	Warwick Equest limited	47837
0.45 micron nitrocellulose membrane	Amersham	A29512704
Epoxy resin and hardner	Diall	L.1921703
Quant-it PicoGreen dsDNA reagent	Life Technologies	2105094
Methyl Green, Zinc Chloride Salt	Sigma	SLBW8354
DNA decontaminant solution	Sigma	BCBT6824
CitiFluor AF1 mountant solution	Electron Microscopy Sciences	190612
12 well DNase/RNase free polystyrene tissue culture plate	Sarstedt	83.3921.300
α-hairpin ssDNA	Absolute Antibody	Ab00415
α-quadruplex DNA	Absolute Antibody	Ab00390
α-Z-DNA Z22	Absolute Antibody	Ab00783
α-Z-DNA (Atto488-conjugated) Z22	Absolute Antibody	Ab00783
α-DNA photoproducts	Absolute Antibody	Ab00226
α-I-motif DNA	Absolute Antibody	Ab01462
Tween-20	Biorad	1706531
Dried skimmed milk powder	Asda	3024965
10x Phosphate Buffered Saline	VWR	21-040-CVR
Alkaline phosphatase conjugated α-mouse	Abcam	Ab6785
Nitro Blue Tetrazolium	Melford	N66000-1.0
5 bromo-4-chloro-3-indolylphosphate	Melford	B74100-1.0
Equipment	Supplier
W1714 washing machine	Meile
Spark 10M Spectrophotometer plate reader	Tecan
Vibrating microtome	Campden Instruments
Professional Incubating Microplate shaker	Talboys
Black 96-well plate flat bottom	Grenier
Microscope slides	VWR
Adhesive gene frames	ThermoFisher Scientific
DM6B upright digital research microscope	Leica
CTR6 LED electronics box	Leica
SP8 confocal microscope equipped with a 20× 0.75 NA objective	Leica
Stuart Orbital rocker plate	Cole-Parmer
