# Supplementary material for: Removal of eDNA from fabrics using a novel laundry DNase revealed using high-resolution imaging
Source: Sci Rep. 2021 Nov 2;11:21542. doi: 10.1038/s41598-021-98939-0 (PMC8563969; doi:10.1038/s41598-021-98939-0)
Supplement: Supplementary file 8 — Supplementary Table 3. [file 41598_2021_98939_MOESM8_ESM.xlsx]

## Sheet: Towels_1
Towel Nil											Towel PDE
File name	treatment	Area	Mean fluorescence	Stdev	Min	Max	Intden	Average IntDen	n=		treatment		Area	Mean fluorescence	Stdev	Min	Max	Intden	Average IntDen	n=
No ab control Terry Towel Nil and PDE_Towel Nil 5x_6_ch01.tif	con 1	809.086	2.107	3.059	0	255	1705.1	848.065	10		No ab control Terry Towel Nil and PDE_Towel PDE 5x_6_ch01.tif	Con 1	809.086	0.035	3.001	0	255	28.581	41.2356	9
No ab control Terry Towel Nil and PDE_Towel Nil 5x_5_ch01.tif	con 1	809.086	2.657	3.044	0	255	2150.03				No ab control Terry Towel Nil and PDE_Towel PDE 5x_5_ch01.tif	Con 1	809.086	0.076	3.007	0	255	61.222
No ab control Terry Towel Nil and PDE_Towel Nil 5x_4_ch01.tif	con 1	809.086	0.694	3.049	0	255	561.573				No ab control Terry Towel Nil and PDE_Towel PDE 5x_4_ch01.tif	Con 1	809.086	0.134	3.015	0	255	108.75
No ab control Terry Towel Nil and PDE_Towel Nil 5x_3_ch01.tif	con 1	809.086	0.318	3.031	0	255	256.999				No ab control Terry Towel Nil and PDE_Towel PDE 5x_3_ch01.tif	Con 1	809.086	0.036	3.001	0	255	29.475
No ab control Terry Towel Nil and PDE_Towel Nil 5x_2_ch01.tif	con 1	809.086	2.622	3.043	0	255	2121.61				No ab control Terry Towel Nil and PDE_Towel PDE 5x_2_ch01.tif	Con 1	809.086	0.035	3.001	0	255	28.579
No ab control Terry Towel Nil and PDE_Towel Nil 5x_1_ch01.tif	con 1	809.086	1.942	3.105	0	255	1571.03				No ab control Terry Towel Nil and PDE_Towel PDE 5x_1_ch01.tif	Con 1	809.086	0.036	3.001	0	255	28.776
TC terry towel vs no ab_Nil D1 - 5x_4_ch01.tif	con 2	809.086	0.035	3.001	0	255	28.579				TC terry towel vs no ab_PDE E1 - 5x_3_ch01.tif	Con 2	809.086	0.035	3.001	0	255	28.579
TC terry towel vs no ab_Nil D1 - 5x_3_ch01.tif	con 2	809.086	0.035	3.001	0	255	28.579				TC terry towel vs no ab_Nil D1 - 5x_2_ch01.tif	Con 2	809.086	0.035	3.001	0	255	28.579
TC terry towel vs no ab_Nil D1 - 5x_2_ch01.tif	con 2	809.086	0.035	3.001	0	255	28.579				TC terry towel vs no ab_PDE E1 - 5x_1_ch01.tif	Con 2	809.086	0.035	3.001	0	255	28.579
TC terry towel vs no ab_Nil D1 - 5x_1_ch01.tif	con 2	809.086	0.035	3.001	0	255	28.579
								IntDen minus control	n=12										IntDen minus control	n=12
Z-DNAATTO - Terry Towel - Nil D1_Towel Nil 5x_7_ch01.tif	Nil 1	809.086	32.475	13.922	0	255	26274.9	25426.8			Z-DNAATTO - Terry Towel - PDE E1_Towel PDE 5x_7_ch01.tif	PDE 1	809.086	11.598	14.525	0	255	9383.48	9342.24
Z-DNAATTO - Terry Towel - Nil D1_Towel Nil 5x_6_ch01.tif	Nil 1	809.086	48.291	15.921	0	255	39071.8	38223.7			Z-DNAATTO - Terry Towel - PDE E1_Towel PDE 5x_6_ch01.tif	PDE 1	809.086	16.267	16.693	0	255	13161.8	13120.6
Z-DNAATTO - Terry Towel - Nil D1_Towel Nil 5x_5_ch01.tif	Nil 1	809.086	58.543	18.137	0	255	47366.6	46518.5			Z-DNAATTO - Terry Towel - PDE E1_Towel PDE 5x_5_ch01.tif	PDE 1	809.086	10.502	9.593	0	255	8497.1	8455.87
Z-DNAATTO - Terry Towel - Nil D1_Towel Nil 5x_4_ch01.tif	Nil 1	809.086	50.556	19.231	0	255	40904.3	40056.2			Z-DNAATTO - Terry Towel - PDE E1_Towel PDE 5x_4_ch01.tif	PDE 1	809.086	3.905	5.192	0	255	3159.49	3118.26
Z-DNAATTO - Terry Towel - Nil D1_Towel Nil 5x_3_ch01.tif	Nil 1	809.086	17.737	9.919	0	255	14350.8	13502.8			Z-DNAATTO - Terry Towel - PDE E1_Towel PDE 5x_3_ch01.tif	PDE 1	809.086	5.26	5.185	0	255	4255.65	4214.42
Z-DNAATTO - Terry Towel - Nil D1_Towel Nil 5x_2_ch01.tif	Nil 1	809.086	65.047	19.87	0	255	52628.4	51780.3			Z-DNAATTO - Terry Towel - PDE E1_Towel PDE 5x_2_ch01.tif	PDE 1	809.086	6.668	10.394	0	255	5395.23	5353.99
Z-DNAATTO - Terry Towel - Nil D1_Towel Nil 5x_1_ch01.tif	Nil 1	809.086	16.7	11.847	0	255	13511.7	12663.6			Z-DNAATTO - Terry Towel - PDE E1_Towel PDE 5x_1_ch01.tif	PDE 1	809.086	15.757	6.497	0	255	12748.5	12707.2
TC terry towel vs ATTO488_Nil D1 - 5x_5_ch01.tif	Nil 2	809.086	24.293	9.9	0	255	19655.2	18807.1			TC terry towel vs ATTO488_PDE E1 - 5x_4_ch01.tif	PDE 2	809.086	4.131	6.28	0	255	3342.58	3301.34
TC terry towel vs ATTO488_Nil D1 - 5x_4_ch01.tif	Nil 2	809.086	30.128	17.129	0	255	24376.1	23528			TC terry towel vs ATTO488_PDE E1 - 5x_3_ch01.tif	PDE 2	809.086	3.798	7.693	0	255	3072.72	3031.49
TC terry towel vs ATTO488_Nil D1 - 5x_3_ch01.tif	Nil 2	809.086	12.156	7.303	0	255	9835.33	8987.27			TC terry towel vs ATTO488_PDE E1 - 5x_2_ch01.tif	PDE 2	809.086	11.754	13.366	0	255	9510	9468.76
TC terry towel vs ATTO488_Nil D1 - 5x_2_ch01.tif	Nil 2	809.086	56.384	21.999	0	255	45619.8	44771.7			TC terry towel vs ATTO488_PDE E1 - 5x_1_ch01.tif	PDE 2	809.086	10.14	5.485	0	255	8203.78	8162.54
TC terry towel vs ATTO488_Nil D1 - 5x_1_ch01.tif	Nil 2	809.086	12.744	7.215	0	255	10311	9462.97			TC terry towel vs ATTO488_PDE E1 - 1.25x_ch01.tif	PDE 2	809.086	6.19	3.884	0	255	5008.51	4967.27

## Sheet: Tshirts_1
Tshirt Nil											Tshirt PDE
File name	treatment	Area	Mean fluorescence	Stdev	Min	Max	Intden	Average IntDen	n=		treatment		Area	Mean fluorescence	Stdev	Min	Max	Intden	Average IntDen	n=
Control vs 100% cotton T-shirt_Nil enzyme 5x_3_ch01.tif	con 1	809.086	2.033	2.979	0	255	1644.49	2338.62	8		Control vs 100% cotton T-shirt_PDE treated 5x_3_ch01.tif	Con 1	809.086	2.032	2.979	0	255	1644.22	2284.03	9
Control vs 100% cotton T-shirt_Nil enzyme 5x_2_ch01.tif	con 1	809.086	2.064	2.983	0	255	1669.67				Control vs 100% cotton T-shirt_PDE treated 5x_2_ch01.tif	Con 1	809.086	2.033	2.979	0	255	1644.71
Control vs 100% cotton T-shirt_Nil enzyme 5x_1_ch01.tif	con 1	809.086	3.007	2.972	0	255	2433.22				Control vs 100% cotton T-shirt_PDE treated 5x_1_ch01.tif	Con 1	809.086	2.063	2.983	0	255	1669.18
Control vs 100% cotton T-shirt_Nil enzyme 10x_1_ch01.tif	con 1	809.086	2.817	2.445	0	255	2279.17				Control vs 100% cotton T-shirt_PDE treated 10x_2_ch01.tif	Con 1	809.086	2.856	2.44	0	255	2310.64
Control vs TC CO tshirt repeat_Nil enzyme 5x_3_ch01.tif	con 2	809.086	3.02	2.986	0	255	2443.42				Control vs 100% cotton T-shirt_PDE treated 10x_1_ch01.tif	Con 1	809.086	2.987	2.417	0	255	2416.6
Control vs TC CO tshirt repeat_Nil enzyme 5x_2_ch01.tif	con 2	809.086	3.017	2.973	0	255	2441.26				Control vs TC CO tshirt repeat_PDE treated 5x_3_ch01.tif	Con 2	809.086	3.023	2.972	0	255	2446.14
Control vs TC CO tshirt repeat_Nil enzyme 5x_1_ch01.tif	con 2	809.086	3.019	2.97	0	255	2442.53				Control vs TC CO tshirt repeat_PDE treated 5x_2_ch01.tif	Con 2	809.086	3.004	2.973	0	255	2430.86
Control vs TC CO tshirt repeat_Nil enzyme 10x_1_ch01.tif	con 2	809.086	4.147	2.46	0	255	3355.22				Control vs TC CO tshirt repeat_PDE treated 5x_1_ch01.tif	Con 2	809.086	2.965	2.979	0	255	2399.16
											Control vs TC CO tshirt repeat_PDE treated 10x_1_ch01.tif	Con 2	809.086	4.443	2.476	0	255	3594.73
								IntDen minus control	n=										IntDen minus control	n=
Z-DNAATTO vs TC CO tshirt repeat i_Nil enzyme 5x_2_ch01.tif	Nil 1	809.086	49.589	32.339	0	85	40121.4	37782.8	21		Z-DNAATTO vs TC CO tshirt repeat i_PDE treated 5x_3_ch01.tif	PDE	809.086	3.015	3.003	0	255	2439.29	155.266	20
Z-DNAATTO vs TC CO tshirt repeat i_Nil enzyme 5x_3_ch01.tif	Nil 1	809.086	22.65	26.184	0	85	18326.2	15987.6			Z-DNAATTO vs TC CO tshirt repeat i_PDE treated 5x_2_ch01.tif	PDE	809.086	3	3.007	0	255	2427.49	143.461
Z-DNAATTO vs TC CO tshirt repeat i_Nil enzyme 5x_1_ch01.tif	Nil 1	809.086	42.075	28.899	0	85	34042.2	31703.6			Z-DNAATTO vs TC CO tshirt repeat i_PDE treated 5x_1_ch01.tif	PDE	809.086	2.984	2.977	0	255	4414.53	2130.5
Z-DNAATTO vs TC CO tshirt repeat i_Nil enzyme 10x_4_ch01.tif	Nil 1	809.086	13.358	9.141	0	255	10807.5	8468.86			Z-DNAATTO vs TC CO tshirt repeat i_PDE treated 10x_3_ch01.tif	PDE	809.086	3.913	2.436	0	255	3165.61	881.585
Z-DNAATTO vs TC CO tshirt repeat i_Nil enzyme 10x_3_ch01.tif	Nil 1	809.086	23.128	15.772	0	255	18712.8	16374.2			Z-DNAATTO vs TC CO tshirt repeat i_PDE treated 10x_2_ch01.tif	PDE	809.086	3.748	2.591	0	255	3032.47	748.447
Z-DNAATTO vs TC CO tshirt repeat i_Nil enzyme 10x_2_ch01.tif	Nil 1	809.086	20.998	13.629	0	255	16988.9	14650.3			Z-DNAATTO vs TC CO tshirt repeat i_PDE treated 10x_1_ch01.tif	PDE	809.086	3.851	2.483	0	255	3116.13	832.106
Z-DNAATTO vs TC CO tshirt repeat i_Nil enzyme 10x_1_ch01.tif	Nil 1	809.086	15.349	9.911	0	255	12418.6	10080			Z-DNAATTO vs TC CO tshirt repeat ii_PDE treated 5x_3_ch01.tif	PDE 2	809.086	1.128	3.068	0	255	2912.92	628.888
Z-DNAATTO vs TC CO tshirt repeat ii_Nil enzyme 5x_4_ch01.tif	Nil 2	809.086	9.702	9.674	0	255	7849.55	5510.92			Z-DNAATTO vs TC CO tshirt repeat ii_PDE treated 5x_2_ch01.tif	PDE 2	809.086	1.012	3.014	0	255	2819.04	535.01
Z-DNAATTO vs TC CO tshirt repeat ii_Nil enzyme 5x_3_ch01.tif	Nil 2	809.086	10.319	10.909	0	255	8348.6	6009.98			Z-DNAATTO vs TC CO tshirt repeat ii_PDE treated 5x_1_ch01.tif	PDE 2	809.086	1.016	3.015	0	255	2822.08	538.056
Z-DNAATTO vs TC CO tshirt repeat ii_Nil enzyme 5x_2_ch01.tif	Nil 2	809.086	28.842	21.279	0	255	23335.5	20996.9			Z-DNAATTO vs TC CO tshirt repeat ii_PDE treated 10x_3_ch01.tif	PDE 2	809.086	3.041	3.527	0	255	2460.49	176.462
Z-DNAATTO vs TC CO tshirt repeat ii_Nil enzyme 5x_1_ch01.tif	Nil 2	809.086	14.495	6.147	0	255	11727.9	9389.28			Z-DNAATTO vs TC CO tshirt repeat ii_PDE treated 10x_2_ch01.tif	PDE 2	809.086	1.9	2.46	0	255	2536.96	252.932
Z-DNAATTO vs TC CO tshirt repeat ii_Nil enzyme 10x_3_ch01.tif	Nil 2	809.086	15.718	14.037	0	255	12717.5	10378.9			Z-DNAATTO vs TC CO tshirt repeat ii_PDE treated 10x_1_ch01.tif	PDE 2	809.086	2.125	2.493	0	255	2719.01	434.982
Z-DNAATTO vs TC CO tshirt repeat ii_Nil enzyme 10x_2_ch01.tif	Nil 2	809.086	12.164	9.921	0	255	9842.11	7503.49			Z-DNAATTO vs 100% cotton T-shirt_PDE treated 5x_4_ch01.tif	PDE 3	809.086	5.943	5.435	0	255	4808.51	2524.48
Z-DNAATTO vs TC CO tshirt repeat ii_Nil enzyme 10x_1_ch01.tif	Nil 2	809.086	29.899	18.443	0	255	24191	21852.4			Z-DNAATTO vs 100% cotton T-shirt_PDE treated 5x_3_ch01.tif	PDE 3	809.086	4.295	3.787	0	255	6475.15	4191.13
Z-DNAATTO vs 100% cotton T-shirt_Nil enzyme 5x_4_ch01.tif	Nil 3	809.086	9.781	7.417	0	255	7913.67	5575.05			Z-DNAATTO vs 100% cotton T-shirt_PDE treated 5x_2_ch01.tif	PDE 3	809.086	8.775	7.295	0	255	7099.73	4815.7
Z-DNAATTO vs 100% cotton T-shirt_Nil enzyme 5x_3_ch01.tif	Nil 3	809.086	10.314	8.405	0	255	8344.92	6006.3			Z-DNAATTO vs 100% cotton T-shirt_PDE treated 5x_1_ch01.tif	PDE 3	809.086	5.975	4.975	0	255	4834.6	2550.58
Z-DNAATTO vs 100% cotton T-shirt_Nil enzyme 5x_2_ch01.tif	Nil 3	809.086	13.287	10.808	0	255	10750.1	8411.52			Z-DNAATTO vs 100% cotton T-shirt_PDE treated 10x_4_ch01.tif	PDE 3	809.086	8.323	7.139	0	255	6733.78	4449.75
Z-DNAATTO vs 100% cotton T-shirt_Nil enzyme 5x_1_ch01.tif	Nil 3	809.086	8.901	7.985	0	255	7201.67	4863.05			Z-DNAATTO vs 100% cotton T-shirt_PDE treated 10x_3_ch01.tif	PDE 3	809.086	4.007	2.662	0	255	4242.21	1958.18
Z-DNAATTO vs 100% cotton T-shirt_Nil enzyme 10x_3_ch01.tif	Nil 3	809.086	11.582	8.488	0	255	9371.06	7032.44			Z-DNAATTO vs 100% cotton T-shirt_PDE treated 10x_2_ch01.tif	PDE 3	809.086	4.236	2.686	0	255	4427.5	2143.47
Z-DNAATTO vs 100% cotton T-shirt_Nil enzyme 10x_2_ch01.tif	Nil 3	809.086	8.945	7.459	0	255	7237.27	4898.65			Z-DNAATTO vs 100% cotton T-shirt_PDE treated 10x_1_ch01.tif	PDE 3	809.086	7.663	4.782	0	255	6200.11	3916.08
Z-DNAATTO vs 100% cotton T-shirt_Nil enzyme 10x_1_ch01.tif	Nil 3	809.086	13.412	10.772	0	255	10851.4	8512.81

## Sheet: Summary_1
Towels	Nil	DNase I		Tshirts	Nil	DNase I
1	25426.8	9342.24		1	37782.8	155.266
2	38223.7	13120.6		2	15987.6	143.461
3	46518.5	8455.87		3	31703.6	2130.5
4	40056.2	3118.26		4	8468.86	881.585
5	13502.8	4214.42		5	16374.2	748.447
6	51780.3	5353.99		6	14650.3	832.106
7	12663.6	12707.2		7	10080	628.888
8	18807.1	3301.34		8	5510.92	535.01
9	23528	3031.49		9	6009.98	538.056
10	8987.27	9468.76		10	20996.9	176.462
11	44771.7	8162.54		11	9389.28	252.932
12	9462.97	4967.27		12	10378.9	434.982
Average int	27810.8	7103.67		13	7503.49	2524.48
SE	4523.33	1044.66		14	21852.4	4191.13
				15	5575.05	4815.7
Rel % fluor to Nil	100	25.5429		16	6006.3	2550.58
% decrease		74.4571		17	8411.52	4449.75
				18	4863.05	1958.18
				19	7032.44	2143.47
				20	4898.65	3916.08
				21	8512.81
				Average int	12475.7	1700.35
				SE	1964.2	352.603
				Rel % fluor to Nil	100	13.6294
				% decrease		86.3706
